# Supplementary material for: Efficacy and safety of inotuzumab ozogamicin and its combination therapies in acute lymphoblastic leukemia: a systematic review and meta-analysis
Source: Front Oncol. 2025 Nov 4;15:1613777. doi: 10.3389/fonc.2025.1613777 (PMC12623164; doi:10.3389/fonc.2025.1613777)
Supplement: Supplementary file 7 [file DataSheet7.xlsx]

## Sheet: OR
study	event	n	treatment	disease status
NCT03677596	72	102	Inotuzumab ozogamicin	Relapsed/refractory
DeAngelo2017	49	72	Inotuzumab ozogamicin	Relapsed/refractory
Kantarjian2019	121	164	Inotuzumab ozogamicin	Relapsed/refractory
Kopmar2024	20	24	Inotuzumab ozogamicin + Chemotherapy	Relapsed/refractory
Chevallier2024	118	131	Inotuzumab ozogamicin + Chemotherapy	Newly diagnosed
Nasr2023	18	27	Inotuzumab ozogamicin	Relapsed/refractory
Kantarjian2018	48	48	Inotuzumab ozogamicin + Chemotherapy	Newly diagnosed
Jabbour2018	44	48	Inotuzumab ozogamicin + Chemotherapy, with or without Blinatumomab	Relapsed/refractory
Wieduwilt2023	32	33	Inotuzumab ozogamicin + Blinatumomab	Newly diagnosed
Stelljes2023	43	43	Inotuzumab ozogamicin	Newly diagnosed
Advani2014	23	35	Inotuzumab ozogamicin	Relapsed/refractory
Jen2023	76	77	Inotuzumab ozogamicin + Chemotherapy, with or without Blinatumomab	Newly diagnosed
Nasnas2022	73	74	Inotuzumab ozogamicin + Chemotherapy, with or without Blinatumomab	Newly diagnosed
Rafei2020	59	65	Inotuzumab ozogamicin + Chemotherapy, with or without Blinatumomab	Relapsed/refractory
Short2020	53	66	Inotuzumab ozogamicin + Chemotherapy, with or without Blinatumomab	Newly diagnosed

## Sheet: CR
study	treatment	events	diseasestatus	total
DeAngelo 2017	Inotuzumab ozogamicin	23	Relapsed/refractory	72
Chevallier 2024	Inotuzumab ozogamicin + Chemotherapy	112	Newly diagnosed	131
Kantarjian 2018	Inotuzumab ozogamicin + Chemotherapy	41	Newly diagnosed	48
Jabbour 2018	Inotuzumab ozogamicin + Chemotherapy, with or without Blinatumomab	35	Relapsed/refractory	48
Wieduwilt 2023	Inotuzumab ozogamicin + Blinatumomab	19	Newly diagnosed	33
Advani 2014	Inotuzumab ozogamicin	11	Relapsed/refractory	35
Jen 2023	Inotuzumab ozogamicin + Chemotherapy, with or without Blinatumomab	69	Newly diagnosed	77
Nasnas 2022	Inotuzumab ozogamicin + Chemotherapy, with or without Blinatumomab	66	Newly diagnosed	74
Rafei 2020	Inotuzumab ozogamicin + Chemotherapy, with or without Blinatumomab	43	Relapsed/refractory	65
Short 2020	Inotuzumab ozogamicin + Chemotherapy, with or without Blinatumomab	56	Newly diagnosed	64

## Sheet: MRD
study	treatment	events	diseasestatus	total
NCT03677596	Inotuzumab ozogamicin	51	Relapsed/refractory	72
DeAngelo 2017	Inotuzumab ozogamicin	41	Relapsed/refractory	49
Kantarjian 2019	Inotuzumab ozogamicin	69	Relapsed/refractory	88
Kopmar 2024	Inotuzumab ozogamicin + Chemotherapy	18	Relapsed/refractory	20
Marconi 2022	Inotuzumab ozogamicin + Chemotherapy	7	Relapsed/refractory	20
Chevallier 2024	Inotuzumab ozogamicin + Chemotherapy	94	Newly diagnosed	109
Nasr 2023	Inotuzumab ozogamicin	13	Relapsed/refractory	18
Kantarjian 2018	Inotuzumab ozogamicin + Chemotherapy	45	Newly diagnosed	47
Jabbour 2018	Inotuzumab ozogamicin + Chemotherapy, with or without Blinatumomab	38	Relapsed/refractory	41
Stelljes 2023	Inotuzumab ozogamicin + Chemotherapy	30	Newly diagnosed	42
Advani 2014	Inotuzumab ozogamicin	18	Relapsed/refractory	23
Jen 2023	Inotuzumab ozogamicin + Chemotherapy, with or without Blinatumomab	71	Newly diagnosed	76
Nasnas 2022	Inotuzumab ozogamicin + Chemotherapy, with or without Blinatumomab	74	Newly diagnosed	79
Rafei 2020	Inotuzumab ozogamicin + Chemotherapy, with or without Blinatumomab	50	Relapsed/refractory	57
Short 2020	Inotuzumab ozogamicin + Chemotherapy, with or without Blinatumomab	65	Newly diagnosed	68

## Sheet: OS（1year）
study	treatment	events	year	diseasestatus	total
DeAngelo 2017	Inotuzumab ozogamicin	22	1 year	Relapsed/refractory	72
Kopmar 2024	Inotuzumab ozogamicin + Chemotherapy	13	1 year	Relapsed/refractory	24
Marconi 2022	Inotuzumab ozogamicin + Chemotherapy	27	1 year	Relapsed/refractory	39
Chevallier 2024	Inotuzumab ozogamicin + Chemotherapy	96	1 year	Newly diagnosed	131
Jabbour 2018	Inotuzumab ozogamicin + Chemotherapy, with or without Blinatumomab	30	1 year	Relapsed/refractory	48
Wieduwilt 2023	Inotuzumab ozogamicin + Blinatumomab	28	1 year	Newly diagnosed	33
Stelljes 2023	Inotuzumab ozogamicin + Chemotherapy	39	1 year	Newly diagnosed	43
Advani 2014	Inotuzumab ozogamicin	9	1 year	Relapsed/refractory	35

## Sheet: OS（2years）
study	treatment	events	year	diseasestatus	total
Chevallier 2024	Inotuzumab ozogamicin + Chemotherapy	72	2 years	Newly diagnosed	131
Nasr 2023	Inotuzumab ozogamicin	17	2 years	Relapsed/refractory	27
Kantarjian 2018	Inotuzumab ozogamicin + Chemotherapy	34	2 years	Newly diagnosed	52
Jabbour 2018	Inotuzumab ozogamicin + Chemotherapy, with or without Blinatumomab	26	2 years	Relapsed/refractory	48
Kantarjian 2019	Inotuzumab ozogamicin	37	2 years	Relapsed/refractory	164

## Sheet: OS（3years）
study	treatment	events	year	diseasestatus	total
Kantarjian 2019	Inotuzumab ozogamicin	33	3 years	Relapsed/refractory	164
Kantarjian 2018	Inotuzumab ozogamicin + Chemotherapy	29	3 years	Newly diagnosed	52
Stelljes 2023	Inotuzumab ozogamicin + Chemotherapy	31	3 years	Newly diagnosed	43
Rafei 2020	Inotuzumab ozogamicin + Chemotherapy, with or without Blinatumomab	27	3 years	Relapsed/refractory	65

## Sheet: OS（5years）
study	treatment	events	year	diseasestatus	total
Chevallier 2024	Inotuzumab ozogamicin + Chemotherapy	54	5 years	Newly diagnosed	131
Jen 2023	Inotuzumab ozogamicin + Chemotherapy, with or without Blinatumomab	41	5 years	Newly diagnosed	83
Nasnas 2022	Inotuzumab ozogamicin + Chemotherapy, with or without Blinatumomab	37	5 years	Newly diagnosed	80

## Sheet: SCT
study	treatment	events	diseasestatus	total
NCT03677596	Inotuzumab ozogamicin	43	Relapsed/refractory	102
DeAngelo 2017	Inotuzumab ozogamicin	24	Relapsed/refractory	72
Kantarjian 2019	Inotuzumab ozogamicin	79	Relapsed/refractory	164
Marconi 2022	Inotuzumab ozogamicin + Chemotherapy	10	Relapsed/refractory	39
Nasr 2023	Inotuzumab ozogamicin	6	Relapsed/refractory	27
Jabbour 2018	Inotuzumab ozogamicin + Chemotherapy, with or without Blinatumomab	24	Relapsed/refractory	48
Stelljes 2023	Inotuzumab ozogamicin + Chemotherapy	10	Newly diagnosed	43
Advani 2014	Inotuzumab ozogamicin	7	Relapsed/refractory	35
Jen 2023	Inotuzumab ozogamicin + Chemotherapy, with or without Blinatumomab	5	Newly diagnosed	83
Nasnas 2022	Inotuzumab ozogamicin + Chemotherapy, with or without Blinatumomab	4	Newly diagnosed	80
Rafei 2020	Inotuzumab ozogamicin + Chemotherapy, with or without Blinatumomab	35	Relapsed/refractory	65
Short 2020	Inotuzumab ozogamicin + Chemotherapy, with or without Blinatumomab	3	Newly diagnosed	70

## Sheet: relapse
study	treatment	events	diseasestatus	total
NCT03677596	Inotuzumab ozogamicin	8	Relapsed/refractory	43
DeAngelo 2017	Inotuzumab ozogamicin	18	Relapsed/refractory	72
Chevallier 2024	Inotuzumab ozogamicin + Chemotherapy	47	Newly diagnosed	119
Nasr 2023	Inotuzumab ozogamicin	4	Relapsed/refractory	27
Wieduwilt 2023	Inotuzumab ozogamicin + Blinatumomab	9	Newly diagnosed	33
Stelljes 2023	Inotuzumab ozogamicin + Chemotherapy	12	Newly diagnosed	43
Jen 2023	Inotuzumab ozogamicin + Chemotherapy, with or without Blinatumomab	12	Newly diagnosed	76
Nasnas 2022	Inotuzumab ozogamicin + Chemotherapy, with or without Blinatumomab	11	Newly diagnosed	79
Rafei 2020	Inotuzumab ozogamicin + Chemotherapy, with or without Blinatumomab	26	Relapsed/refractory	59
Short 2020	Inotuzumab ozogamicin + Chemotherapy, with or without Blinatumomab	9	Newly diagnosed	69

## Sheet: VOD
study	treatment	events	diseasestatus	total
NCT03677596	Inotuzumab ozogamicin	10	Relapsed/refractory	102
DeAngelo 2017	Inotuzumab ozogamicin	4	Relapsed/refractory	72
Kantarjian 2019	Inotuzumab ozogamicin	23	Relapsed/refractory	164
Kopmar 2024	Inotuzumab ozogamicin + Chemotherapy	1	Relapsed/refractory	24
Marconi 2022	Inotuzumab ozogamicin + Chemotherapy	1	Relapsed/refractory	39
Chevallier 2024	Inotuzumab ozogamicin + Chemotherapy	1	Newly diagnosed	131
Nasr 2023	Inotuzumab ozogamicin	1	Relapsed/refractory	27
Kantarjian 2018	Inotuzumab ozogamicin + Chemotherapy	4	Newly diagnosed	52
Jabbour 2018	Inotuzumab ozogamicin + Chemotherapy, with or without Blinatumomab	5	Relapsed/refractory	48
Wieduwilt 2023	Inotuzumab ozogamicin + Blinatumomab	1	Newly diagnosed	33
Stelljes 2023	Inotuzumab ozogamicin + Chemotherapy	1	Newly diagnosed	43
Advani 2014	Inotuzumab ozogamicin	3	Relapsed/refractory	35
Jen 2023	Inotuzumab ozogamicin + Chemotherapy, with or without Blinatumomab	6	Newly diagnosed	83
Nasnas 2022	Inotuzumab ozogamicin + Chemotherapy, with or without Blinatumomab	6	Newly diagnosed	80
Rafei 2020	Inotuzumab ozogamicin + Chemotherapy, with or without Blinatumomab	6	Relapsed/refractory	65
Short 2020	Inotuzumab ozogamicin + Chemotherapy, with or without Blinatumomab	6	Newly diagnosed	70
